# Supplementary material for: Methodologies for Sample Multiplexing and Computational Deconvolution in Single‐Cell Sequencing
Source: Adv Sci (Weinh). 2025 Nov 19;13(3):e13396. doi: 10.1002/advs.202513396 (PMC12806368; doi:10.1002/advs.202513396)
Supplement: Supplementary file 1 — Supporting Information [file ADVS-13-e13396-s001.xlsx]

## Sheet: Table S1
Table S1. Methodologies of sample multiplexing for single-cell sequencing.
Sample Multiplexing Method	Technology Name	References	Sample Type Versatility	Multiplexed Samples	Multiplexed Cells	Multi-omics	Single-cell platform
Antibody-based sample labeling	CITE-seq	Stoeckius et al. 2017	Live cells	Up to 8-plex	~14,000	mRNA/protein	10x Genomics
	REAP-seq	Peterson et al. 2017	Live cells	Up to 8-plex	~24,000	mRNA/protein	10x Genomics
	NuHash	Gaublomme et al. 2019 & Bera et al. 2023	Nuclei	Up to 8-plex	~29,000	mRNA	10x Genomics
	ECCITE-Seq	Mimitou et al. 2019	Live cells	Up to 2-plex	~13,000	mRNA/Protein/clonotypes/CRISPR	10X Multiome
	SCITO-seq	Hwang et al. 2020	Live cells	Up to 165-plex	~106,000	mRNA/protein	10X Multiome
	ASAP-seq	Mimitou et al. 2021	Live cells, nuclei	Up to 4-plex	~15,000	ATAC/intracellular proteins/mitoDNA	10X Multiome
	DOGMA-seq	Mimitou et al. 2021	Live cells, nuclei	2-plex	~18,000	mRNA/intracellular protein/ATAC	10X Multiome
	PHAGE-ATAC	Fiskin et al. 2022	Live cells, nuclei	4-plex	~10,000	mRNA/ATAC/ proteins/mitoDNA	10X Multiome
Lipid-based sample labeling	MULTI-seq	McGinnis et al. 2019	Live cells, nuclei	Up to 96-plex	~80,000	mRNA	10x Genomics
	CellPlex	10x Genomics	Live cells, nuclei	8-plex (recommended)	~30,000	mRNA	10x Genomics
Chemically-bonded sample labeling	ClickTags	Gehring et al. 2020 & Zhao et al. 2022	Cells	Up to 72-plex	~20,000	mRNA	10x Genomics
	CASB	Fang et al. 2021	Live cells, nuclei	Up to 4-plex	~11,000	mRNA, chromatin accessibility	10X Multiome
Combinational indexing-based multiplexing	SPLiT-seq	Rosenberg et al. 2018	Fixed cells or nuclei	Up to 48-plex	~156,000	mRNA	Split-pool
	sci-RNA-seq3	Cao et al. 2019	Nuclei	Up to 63-plex	~2,500,000	mRNA	Split-pool
	sci-Plex	Srivatsan et al. 2019	Nuclei	4608-plex	~265,000	mRNA	Split-pool
	sci-ATAC-seq	Cusanovich et al. 2015	Nuclei	12-plex	~100,000	ATAC	Split-pool
	sci-CAR	Cao et al. 2018	Nuclei	3-plex	~14,000	mRNA/ATAC	Split-pool
	Paired-seq	Zhu et al. 2019	Live cells	8-plex	~1,000,000	mRNA/ATAC	Split-pool
	scifi-RNA-seq	Datlinger et al. 2021	Live cells, nuclei	Up to 384-plex	~2,000,00	mRNA	10x Genomics
	scifi-ATAC-seq	Zhang et al. 2021	Nuclei	Up to 96-plex	~1,000,000	ATAC	10X Multiome
	SNuBar-ATAC	Wang et al. 202	Nuclei	32-plex	~72,000	mRNA/ATAC	10X Multiome
	dsciATAC-seq	Lareau et al. 2019	Live cells	Up to 96-plex	~100,000	ATAC	10X Multiome
	SUM-seq	Lobato-Moreno et al. 2024	Nuclei	18-plex	~25,000	mRNA/ATAC	10X Multiome
	OAK	Wu et al. 2024	Live cells	4-plex	~100,000	mRNA/Protein/ATAC/clonotypes/CRISPR	10X Multiome
	UDA-seq	Liu et al. 2025	Live cells	Up to 36-plex	~1,000,000	mRNA/ATAC/clonotypes/CRISPR	10X Multiome
Genetic engineering-based cell labeling	CellTag Indexing	Guo et al. 2019	Live cells	Up to 5-plex	~30,000	mRNA	10x Genomics
	Transient Transfection (SBOs)	Shin et al. 2019	Live cells	Up to 48-plex	~6,000	mRNA	Drop-seq
	CRISP-seq	Jaitin et al. 2016	Live cells	4-plex	~2,500	mRNA/CRISPR	MARS-seq
	CROP-seq	Datlinger et al. 2017	Live cells	96-plex	~20,000	mRNA/CRISPR	Drop-seq
	Perturb-seq	Dixit et al. 2016	Live cells	117-plex	~100,000	mRNA/CRISPR	10x Genomics
	Multiome Perturb-seq	Yang et al. 2024	Live cells	Up to 53-plex	~50,000	mRNA/ATAC/CRISPR	10X Multiome
Genetic variation-based demultiplexing	demuxlet	Kang et al. 2018	Live cells	Up to 64-plex	~40,000	mRNA	10x Genomics
	Demuxalot	Rogozhnikov et al. 2021	Live cells	Up to 32-plex	~20,000	mRNA	10x Genomics
	scSNPdemux	Wong et al. 2023	Live cells, nuclei	Up to 7-plex	~20,000	mRNA	10x Genomics
	SCanSNP	Caporale et al. 2024	Live cells	4-plex	~3,500	mRNA	10x Genomics
	mitoSplitter	Lin et al. 2023	Live cells	Up to 10-plex	~60,000	mRNA	10x Genomics
	MitoSort	Tang et al. 2024	Live cells	8-plex	~30,000	mRNA/ATAC	10X Multiome
	scSplit	Xu et al. 2019	Live cells	Up to 32-plex	~20,000	mRNA	10x Genomics
	Vireo	Huang et al. 2019	Live cells	Up to 8-plex	~40,000	mRNA	10x Genomics
	Souporcell	Heaton et al. 2020	Live cells	Up to 23-plex	~34,000	mRNA	10x Genomics
	CellDemux	Zoodsma et al. 2024	Live cells, nuclei	10-plex	~20,000	mRNA/ATAC	10X Multiome
	Demuxafy	Neavin et al. 2024	Live cells	Up to 16-plex	~20,000	mRNA	10x Genomics
Hybrid sample demultiplexing	hadge	Curioni et al. 2024	Live cells	Unknown	Unknown	mRNA	Unknown
	HTOreader	Liu et al. 2024	Live cells	Unknown	Unknown	mRNA	Unknown
	SNACS	Kennedy et al. 2024	Live cells	Unknown	Unknown	DNA	Unknown

## Sheet: Table S2
Table S2. Benchmark of hashtag oligo-based deconvolution tools across seven datasets using mean F-score (The data is derived from publicly available literature).
References	Data Source	Dataset	Sample type	Sample number	Multiplexed Cells	Algorithm	Avg. F-score
Stoeckius et al., 2018	GSE108313	PBMC (CITE-seq)	Human PBMC	8	~14,000	deMULTIplex2	0.95
						demuxmix	0.95
						HTODemux	0.94
						DemuxEM	0.93
						deMULTIplex	0.95
						hashedDrops	0.95
						GMM_Demux	0.94
						BFF_raw	0.95
						BFF_cluster	0.94
McGinnis et al., 2021	GSE161329	PBMC (MULTI-seq)	Human PBMC	8	~29,000	deMULTIplex2	0.97
						demuxmix	0.97
						HTODemux	0.93
						deMULTIplex	0.97
						hashedDrops	0.95
						GMM_Demux	0.97
						BFF_raw	0.98
						BFF_cluster	0.96
Gaublomme et al., 2019	https://hub.docker.com/r/regevlab/demuxem	Brain cortex nuclei	Human brain cortex	8	~29,000	deMULTIplex2	0.98
						demuxmix	0.97
						HTODemux	0.94
						DemuxEM	0.97
						deMULTIplex	0.97
						hashedDrops	0.97
						GMM_Demux	0.97
						BFF_raw	0.97
						BFF_cluster	0.97
Howitt et al., 2022	https://zenodo.org/records/8304003	Lung cancer cell line	H1792, H3122 and H358	3	~15,000	deMULTIplex2	0.88
						demuxmix	0.74
						HTODemux	0.74
						deMULTIplex	0.83
						hashedDrops	0.66
						GMM_Demux	0.82
						BFF_raw	0.79
						BFF_cluster	0.87
Howitt et al., 2022, Maksimovic et al., 2022		BAL datasets	Bronchoalveolar lavage fluid	24	~200,000	deMULTIplex2	0.84
						demuxmix	0.84
						HTODemux	0.83
						deMULTIplex	0.82
						hashedDrops	0.76
						GMM_Demux	0.84
						BFF_raw	0.63
						BFF_cluster	0.41
Hippen et al., 2022	dbGaP: phs002262.v2.p1	Ovarian Tumour	Ovarian carcinoma	8	~45,000	demuxmix	0.51
						HTODemux	0.66
						deMULTIplex	0.44
						hashedDrops	0.45
						GMM_Demux	0.64
						BFF_raw	0.44
						BFF_cluster	0.23
Winkler et al.	GSE210283	PDX	Xenograft models (PDX) of human breast cancer	10	~20,000	deMULTIplex2	0.56
						HTODemux	0.42
						DemuxEM	0.45
						deMULTIplex	0.44
						hashedDrops	0.52
						GMM_Demux	0.03
						BFF_raw	0.39
						BFF_cluster	0.1
